# Supplementary material for: Prediction of Molecular Initiating Events for Adverse Outcome Pathways Using High-Throughput Identification of Chemical Targets
Source: Toxics. 2023 Feb 17;11(2):189. doi: 10.3390/toxics11020189 (PMC9965981; doi:10.3390/toxics11020189)
Supplement: Supplementary file 1 [file toxics-11-00189-s001.zip]

Archive with 1 entries (1 files):
- toxics-2208841-supplementary.pdf
